# Supplementary material for: Nicotinic Acetylcholine Receptors Are Novel Targets of APETx-like Toxins from the Sea Anemone Heteractis magnifica
Source: Toxins (Basel). 2022 Oct 11;14(10):697. doi: 10.3390/toxins14100697 (PMC9611977; doi:10.3390/toxins14100697)
Supplement: Supplementary file 1 [file toxins-14-00697-s001.zip]

Archive with 1 entries (1 files):
- toxins-1927212-supplementary.pdf
